# Supplementary material for: Effects of TRPC1’s Lysines on Heteromeric TRPC5-TRPC1 Channel Function
Source: Cells. 2024 Dec 6;13(23):2019. doi: 10.3390/cells13232019 (PMC11640535; doi:10.3390/cells13232019)
Supplement: Supplementary file 1 [file cells-13-02019-s001.zip]

Archive with 1 entries (1 files):
- cells-3295563-supplementary.pdf
